# Supplementary material for: Homodimerized cytoplasmic domain of PD-L1 regulates its complex glycosylation in living cells
Source: Commun Biol. 2022 Aug 30;5:887. doi: 10.1038/s42003-022-03845-4 (PMC9427764; doi:10.1038/s42003-022-03845-4)
Supplement: Supplementary file 3 — Supplementary Data 1 [file 42003_2022_3845_MOESM3_ESM.xlsx]

## Sheet: fig7d
repeats	PD-L1	PD-L1 3RE	PD-L1+PD-L1 3RE
1	5.47	7.92	12.54
2	10.1	7.7	11.18
3	8.88	8	14.37
4	5.6	8.38	14.93
5	5.02	10.29	10.26

## Sheet: fig 6e
time (h)	PD-L1-HA			PD-L1-HA+PD-L1-3RE-flag
0	1	1	1	1	1	1
2	0.743363	0.682208	0.754885	0.898685	0.935744	0.986933
4	0.578572	0.688024	0.745394	0.733688	0.959025	0.787147
6	0.576728	0.56032	0.590851	0.607162	0.890584	0.848022
8	0.353691	0.41017	0.548601	0.562576	0.753992	0.732427
